# Supplementary material for: Associations between Radiomics and Genomics in Non-Small Cell Lung Cancer Utilizing Computed Tomography and Next-Generation Sequencing: An Exploratory Study
Source: Genes (Basel). 2024 Jun 18;15(6):803. doi: 10.3390/genes15060803 (PMC11202615; doi:10.3390/genes15060803)
Supplement: Supplementary file 1 [file genes-15-00803-s001.zip]

Archive with 1 entries (1 files):
- genes-3039200-supplementary.pdf
